# Supplementary material for: Trends in the Number of Behavioural Theory-Based Healthy Eating Interventions Inclusive of Dietitians/Nutritionists in 2000–2020
Source: Nutrients. 2021 Nov 20;13(11):4161. doi: 10.3390/nu13114161 (PMC8623843; doi:10.3390/nu13114161)
Supplement: Supplementary file 1 [file nutrients-13-04161-s001.zip]

Archive with 1 entries (1 files):
- supplementary Tables.pdf
